# Supplementary material for: Oxfendazole mediates macrofilaricidal efficacy against the filarial nematode Litomosoides sigmodontis in vivo and inhibits Onchocerca spec. motility in vitro
Source: PLoS Negl Trop Dis. 2020 Jul 6;14(7):e0008427. doi: 10.1371/journal.pntd.0008427 (PMC7365463; doi:10.1371/journal.pntd.0008427)
Supplement: S1 Table — (XLSX) [file pntd.0008427.s001.xlsx]

## Sheet: Feuil1
Filarial species	Number inoculated filariae	Animal host	Treatment	Mode of adm.	Conc. /dose	Number doses	Time first treat.	Time necropsy	Reduction of worm burden	Reference
prophylactic (T before inf)
Brugia pahangi	15Ad (IP)	jirds	fbz	SC	100mg/kg	1	2 day s bef. i.	35 days pi	1	Denham 1980 (Ref. 1)
	15Ad (IP)	jirds	fbz	SC	100mg/kg	1	2,3,4,5 weeks bef. i.	35 days pi	1
	15Ad (IP)	jirds	fbz	SC	100mg/kg	1	6,9,12 weeks bef. i.	35 days pi	92-100%
	15Ad (IP)	jirds	fbz	SC	100mg/kg	1	24 weeks bef. i.	35 days pi	0.09
Brugia pahangi	50L3	jirds	fbz	SC	25mg/kg	1	137 days bef. i.	9-10 weeks p.t.	0.08	Chusattayanond 1984 (Ref. 2)
therapeutic (T following inf)
Brugia pahangi	100L3 (IP)	jirds	meb	SC	50mg/kg	5 cons.days	3 months p.i.	30 days p.t.	1	Denham 1978 (Ref. 3)
	100L3 (IP)	jirds	meb	SC	50mg/kg	5 cons.days	3 months p.i.	20 days p.t.	1
	100L3 (IP)	jirds	meb	SC	50mg/kg	5 cons.days	3 months p.i.	15 days p.t.	0.7
Brugia pahangi	15Ad (IP)	jirds	fbz	SC	10-50-100mg/ml	5 cons. days	N.S.	N.S.	96-100%	Denham 1979 (Ref. 4)
	15Ad (IP)	jirds	fbz	SC	0.7mg/kg	5 cons. days	N.S.	N.S.	0.4
	15Ad (IP)	jirds	fbz	SC	25-200mg/kg	1	N.S.	N.S.	>98%
	15Ad (IP)	jirds	fbz	SC	6.3-12.5 mg/kg	1	N.S.	N.S.	70-80%
	15Ad (IP)	jirds	fbz	SC	3.1mg/kg	1	N.S.	N.S.	0.23
	50L3 (IP)	jirds	fbz	SC	25mg/kg	1	prepatent phase	3-9 days p.t.	no reduction
	50L3 (IP)	jirds	fbz	SC	25mg/kg	1	prepatent phase	12-24 days p.t.	0.8
	50L3 (IP)	jirds	fbz	SC	25mg/kg	1	prepatent phase	27-36 days p.t.	1
	100L3 (SC)	cats	fbz	SC	100-400mg/kg	1	patent phase	46-51 days p.t.	1
Brugia pahangi	15Ad (IP)	jirds	alb	SC	50mg/kg	5 cons. days		4-5 weeks p.t.	1	Denham 1980 (Ref. 5)
	15Ad (IP)	jirds	alb	SC	25-12.5mg/kg	5 cons. days		4-5 weeks p.t.	80-90%
	15Ad (IP)	jirds	alb	SC	<6,25mg/kg	5 cons. days		4-5 weeks p.t.	<30%
	L3	cats	alb	SC	100mg/kg	5 cons. days	patent phase	42 days p.t.	1
	L3	cats	alb	SC	50mg/kg	5 cons. days	patent phase	42 days p.t.	1
	L3	cats	alb	SC	25mg/kg	5 cons. days	patent phase	42 days p.t.	0.5
Acanthocheilonema viteae	80L3	jirds	fbz	SC	100mg/kg	5 cons. days	6 to 10 days p.i.	73-75 days p.t.	1	Denham 1980 (Ref. 6)
	80L3	jirds	fbz	SC	100mg/kg	5 cons. days	42-46 days p.i.	39-40 days p.t.	1
Breinlia booliati	100L3 (SC)	rats	meb	SC	10mg/kg	5 cons. days	patent phase	4 weeks p.t.	0.83	Mak 1981 (Ref. 7)
	100L3 (SC)	rats	fbz	SC	3mg/kg	5 cons. days	patent phase	4 weeks p.t.	1
Brugia pahangi	50L3	balb/c	fbz	SC	10 or 50 mg/kg	5 cons. days	4 days p.i.	3-4 weeks p.t.	1	Devaney 1985 (Ref. 8)
	50L3	balb/c	alb	SC	10 or 50 mg/kg	5 cons. days	4 days p.i.	3-4 weeks p.t.	1
Brugia pahangi	200L3 (SC)	Mastomys	fbz	food	56-82mg/kg	7 days ad.lib.	7 days p.i.	177 days p.t.	1	de Burbure 1986 (Ref. 9)
	200L3 (SC)	Mastomys	fbz	food	56-82mg/kg	14 days ad. lib.	7 days p.i.	177 days p.t.	1
Acanthocheilonema viteae / Brugia pahangi	15Ad A.v. (SC) +15Ad B.p. (IP)	jirds	fbz	SC	50mg/kg	5 cons. days	5 days p.i.	5 weeks p.t.	0.5	Court 1988 (Ref. 10)
	15Ad A.v. (SC) +15Ad B.p. (IP)	jirds	fbz	SC	100mg/kg	5 cons. days	5 days p.i.	5 weeks p.t.	1
Brugia pahangi	15Ad (IP)	jirds	meb	SC	25-12,5mg/kg	5 cons. days	4 days p.i.	5 weeks p.t.	1	Surin 1990 (Ref. 11)
	50L3 (IP)	jirds	meb	SC	25mg/kg	5 cons. days	70 days p.i.	5 weeks p.t.	0.97
	50L3 (IP)	jirds	meb	SC	12,5mg/kg	5 cons. days	70 days p.i.	5 weeks p.t.	78.5%
	15Ad (IP)	jirds	fbz	SC	5mg/kg	5 cons. days	4 days p.i.	5 weeks p.t.	1
	50L3 (IP)	jirds	fbz	SC	25mg/kg	5 cons. days	70 days p.i.	5 weeks p.t.	1
	50L3 (IP)	jirds	fbz	SC	5mg/kg	5 cons. days	70 days p.i.	5 weeks p.t.	98.5%
	15Ad (IP)	jirds	oxf	SC	50-25-12.5mg/kg	5 cons. days	4 days p.i.	5 weeks p.t.	1
	50L3 (IP)	jirds	oxf	SC	50mg/kg	5 cons. days	70 days p.i.	5 weeks p.t.	1
	50L3 (IP)	jirds	oxf	SC	25mg/kg	5 cons. days	70 days p.i.	5 weeks p.t.	93.5%
	15Ad (IP)	jirds	alb	SC	50-25mg/kg	5 cons. days	4 days p.i.	5 weeks p.t.	1
	50L3 (IP)	jirds	alb	SC	50-25mg/kg	5 cons. days	70 days p.i.	5 weeks p.t.	0.9
Litomosoides sigmodontis	N.S.	cotton rat	meb	IT	10mg/kg	3 cons.days	patent phase	5 weeks p.t.	1	Shibuya 1979 (Ref. 12)
	N.S.	cotton rat	meb	IT	1mg/kg	3 cons.days	patent phase	5 weeks p.t.	1
	N.S.	cotton rat	meb	IT	0.1mg/kg	3 cons.days	patent phase	5 weeks p.t.	0
	N.S.	cotton rat	meb	IT	100mg/kg	1	patent phase	5 weeks p.t.	0.85
	N.S.	cotton rat	meb	IT	25mg/kg	1	patent phase	5 weeks p.t.	0.75
	N.S.	cotton rat	meb	IT	10mg/kg	3 cons.days	patent phase	3 weeks p.t.	0.2
	N.S.	cotton rat	meb	IP	10mg/kg	3 cons.days	patent phase	4 weeks p.t.	1
	N.S.	cotton rat	meb	IP	1mg/kg	3 cons.days	patent phase	4 weeks p.t.	0.5
	N.S.	cotton rat	meb	IP	100mg/kg	1	patent phase	4 weeks p.t.	1
	N.S.	cotton rat	meb	IT	10mg/kg	4 cons.days	patent phase	4 weeks p.t.	0
Acanthocheilonema viteae	50L3 (SC)	hamster	fbz	SC	10mg/kg	5 cons. days	12 weeks p.i	5 weeks p.t.	0.68	Nogami 1987 (Ref. 13)
Brugia malayi	150-200L3 (SC)	jird	fbz	IP	20mg/kg	5 cons. days	9 months p.i.	5 weeks p.t.	1	Maeda 1988 (Ref. 14)
Litomosoides sigmodontis	L3 (mite)	Mastomys natalensis	alb	per os	150mg/kg	5 cons. days	patent phase	43 days p.t.	0	Reddy 1983 (Ref. 15)
	L3 (mite)	Mastomys natalensis	fbz	per os	150mg/kg	5 cons. days	patent phase	43 days p.t.	0
	L3 (mite)	Mastomys natalensis	meb	per os	150mg/kg	5 cons. days	patent phase	43 days p.t.	0.7
	L3 (mite)	Mastomys natalensis	oxf	per os	150mg/kg	5 cons. days	patent phase	43 days p.t.	0
	L3 (mite)	Mastomys natalensis	alb	SC	100mg/kg	5 cons. days	patent phase	43 days p.t.	1
	L3 (mite)	Mastomys natalensis	fbz	SC	100mg/kg	5 cons. days	patent phase	43 days p.t.	1
	L3 (mite)	Mastomys natalensis	meb	SC	100mg/kg	5 cons. days	patent phase	43 days p.t.	1
	L3 (mite)	Mastomys natalensis	oxf	SC	100mg/kg	5 cons. days	patent phase	43 days p.t.	1
Brugia pahangi	L3 (SC)	Mastomys natalensis	alb	per os	150mg/kg	5 cons. days	patent phase	43 days p.t.	0.5
	L3 (SC)	Mastomys natalensis	fbz	per os	150mg/kg	5 cons. days	patent phase	43 days p.t.	0.2
	L3 (SC)	Mastomys natalensis	meb	per os	150mg/kg	5 cons. days	patent phase	43 days p.t.	0
	L3 (SC)	Mastomys natalensis	oxf	per os	150mg/kg	5 cons. days	patent phase	43 days p.t.	0.33
	L3 (SC)	Mastomys natalensis	alb	SC	100mg/kg	5 cons. days	patent phase	43 days p.t.	1
	L3 (SC)	Mastomys natalensis	fbz	SC	100mg/kg	5 cons. days	patent phase	43 days p.t.	1
	L3 (SC)	Mastomys natalensis	meb	SC	100mg/kg	5 cons. days	patent phase	43 days p.t.	1
	L3 (SC)	Mastomys natalensis	oxf	SC	100mg/kg	5 cons. days	patent phase	43 days p.t.	0
SC = subcutan; IP = intraperitoneal; IT = intrathoracal; fbz = flubendazole; alb = albendazole; meb = mebendazole; oxf = oxfendazole; p.i. = post infection; pt = post treatment
References:
1) Denham DA, Brandt E. Chemoprophylactic activity of flubendazole against adult Brugia pahangi transplanted into the peritoneal cavity of jirds. J Parasitol 66, 933-934 (1980).
2) Chusattayanond W, Denham DA. Chemoprophylactic activity of flubendazole against Brugia pahangi in jirds. J Parasitol 70, 191-192 (1984).
3) Denham DA, Suswillo RR, Rogers R. Studies with Brugia pahangi 19. Anthelmintic effects of mebendazole. Trans R Soc Trop Med Hyg 72, 546-547 (1978).
4) Denham DA, Samad R, Cho SY, Suswillo RR, Skippins SC. The anthelmintic effects of flubendazole on Brugia pahangi. Trans R Soc Trop Med Hyg 73, 673-676 (1979).
5) Denham DA, Liron DA, Brandt E. The anthelmintic effects of albendazole on Brugia pahangi. J Helminthol 54, 199-200 (1980).
6) Denham DA. Anthelmintic properties of flubendazole against Dipetalonema viteae in jirds. Trans R Soc Trop Med Hyg 74, 829 (1980).
7) Mak JW. Antifilarial activity of mebendazole and flubendazole on Breinlia booliati. Trans R Soc Trop Med Hyg 75, 306-307 (1981).
8) Devaney E, Howells RE, Smith G. Brugia pahangi in the BALB/C mouse: a model for testing filaricidal compounds. J Helminthol 59, 95-99 (1985).
9) de Burbure G, Kumar V, Vanparijs O. Prophylactic activity of flubendazole-medicated feed on Brugia pahangi infection of multimammate rats. Ann Trop Med Parasitol 80, 455-457 (1986).
10) Court JP, Stables JN, Lees GM, Martin-Short MR, Rankin R. Dipetalonema viteae and Brugia pahangi transplant infections in gerbils for use in antifilarial screening. J Helminthol 62, 1-9 (1988).
11) Surin J, Denham DA. Comparative susceptibility to anthelmintics of Brugia pahangi in jirds infected by different methods. J Helminthol 64, 232-238 (1990).
12) Shibuya T, Oikawa Y, Saito M, Tanaka H. Mebendazole--a slow acting macro- and microfilaricide against Litomosoides carinii in cotton rat. The Japanese journal of experimental medicine 49, 351-354 (1979).
13) Nogami S, Hayashi Y, Nakamura M, Maeda R, Tanaka H. Effect of milbemycin D on Dipetalonema viteae in the hamster and in vitro. The Japanese journal of experimental medicine 57, 237-239 (1987).
14) Maeda R, Hayashi Y, Shibuya T. Basic studies on the laboratory assessment of macrofilaricides using Brugia malayi in the jird, Meriones unguiculatus. 2. Establishment and evaluation of a new method of macrofilaricide assessment. The Japanese journal of experimental medicine 58, 45-49 (1988).
15) Reddy AB, Rao UR, Chandrashekar R, Shrivastava R, Subrahmanyam D. Comparative efficacy of some benzimidazoles and amoscanate (Go.9333) against experimental filarial infections. Tropenmedizin und Parasitologie 34, 259-262 (1983).
